# Supplementary material for: Magnetic Resonance Imaging Used to Define the Optimum Needle Length in Pigs of Different Ages
Source: Animals (Basel). 2022 Jul 29;12(15):1936. doi: 10.3390/ani12151936 (PMC9367419; doi:10.3390/ani12151936)
Supplement: Supplementary file 1 [file animals-12-01936-s001.zip]

Archive with 1 entries (1 files):
- animals-1816140-supplementary.pdf
